# Supplementary material for: Clinical Evaluation of Ripasudil for Corneal Edema: A Large-Scale Retrospective Cohort Study
Source: J Clin Med. 2025 Aug 7;14(15):5572. doi: 10.3390/jcm14155572 (PMC12347265; doi:10.3390/jcm14155572)
Supplement: Supplementary file 1 [file jcm-14-05572-s001.zip]

Archive with 1 entries (1 files):
- jcm-3750691-supplementary.pdf
